# Supplementary material for: Characterization and Transcriptome Analysis Reveal Abnormal Pollen Germination in Cytoplasmic Male Sterile Tomato
Source: Int J Mol Sci. 2025 Aug 28;26(17):8337. doi: 10.3390/ijms26178337 (PMC12428091; doi:10.3390/ijms26178337)
Supplement: Supplementary file 1 [file ijms-26-08337-s001.zip]

Archive with 2 entries (2 files):
- supplementaryFigs.pptx
- supplementaryTables.xlsx
