# Supplementary material for: Characterization and Transcriptome Analysis Reveal Abnormal Pollen Germination in Cytoplasmic Male Sterile Tomato
Source: Int J Mol Sci. 2025 Aug 28;26(17):8337. doi: 10.3390/ijms26178337 (PMC12428091; doi:10.3390/ijms26178337)
Supplement: Supplementary file 1 [file ijms-26-08337-s001.zip › supplementaryTables.xlsx]

## Sheet: TableS1
Table S1. DEGs detected in Dwarf CMS[P]
Gene_ID	log2FC (Dwarf CMS[P] - Micro-Tom)	adjPval (Dwarf CMS[P] - Micro-Tom)	Up/Down regulated	Gene Annotation (ITAG4.0)
Solyc01g005050	1.03732	6.17e-10	Up	CASP-like protein
Solyc01g005070	1.01756	1.96e-08	Up	ENTH/ANTH/VHS superfamily protein
Solyc01g006350	-1.14781	2.58e-06	Down	Callose synthase 1
Solyc01g006360	-1.29986	0.00059606	Down	Callose synthase 9
Solyc01g006730	-1.32045	0.000362227	Down	Calcium-dependent protein kinase
Solyc01g009090	-1.10007	0.00510933	Down	Serrate RNA effector molecule
Solyc01g009290	1.41321	0.0922031	Up	Protein CLP1 homolog
Solyc01g016380	-1.01441	0.0903987	Down	protein trichome birefringence-like
Solyc01g044360	-1.22176	0.0140002	Down	importin-5-like
Solyc01g056340	-1.2185	0.0694018	Down	de-etiolated 1
Solyc01g059830	1.37418	0.000241361	Up	Enoyl-CoA hydratase
Solyc01g066810	1.37006	2.96e-13	Up	Adenine nucleotide alpha hydrolases-like superfamily protein
Solyc01g067600	-1.47997	4.83e-07	Down	Zinc finger, CW-type
Solyc01g079330	-1.40483	9.93e-06	Down	RNA helicase DEAD3
Solyc01g079510	-1.13223	2.38e-07	Down	WD40 domain-containing protein
Solyc01g081190	1.47366	0.024123	Up	Calcium-binding EF hand family protein
Solyc01g087095	-1.47931	0.00421716	Down	Telomerase reverse transcriptase
Solyc01g087490	-1.30255	0.000106593	Down	Protein OBERON
Solyc01g087720	-1.17647	0.00460361	Down	Structural maintenance of chromosomes protein 5
Solyc01g088020	-1.06984	3.3e-05	Down	Protein transport protein SEC31-like protein B
Solyc01g088700	-1.40311	0.000110648	Down	Eukaryotic translation initiation factor 4G
Solyc01g090720	1.01342	0.0103368	Up	P53/DNA damage-regulated protein
Solyc01g090830	-1.00967	0.0618619	Down	Zinc finger protein ZAT3
Solyc01g090860	-1.30856	0.0764208	Down	Non-canonical poly(A) RNA polymerase PAPD7
Solyc01g091460	-1.51823	1.66e-06	Down	Brefeldin A-inhibited guanine nucleotide-exchange protein 2
Solyc01g091550	1.0807	0.00316428	Up	Thioesterase superfamily
Solyc01g094050	-2.02084	1.4e-05	Down	WD-40 repeat family protein / beige-like protein
Solyc01g094060	-1.45628	2.07e-06	Down	BEACH domain-containing protein
Solyc01g094320	1.1032	7.8e-11	Up	LIM domain-containing protein
Solyc01g094800	-1.29027	9.78e-06	Down	ATP-dependent helicase BRM
Solyc01g095730	-1.15787	7.26e-09	Down	PAP/OAS1 substrate-binding domain superfamily
Solyc01g095740	-1.17998	0.0739566	Down	RNA helicase DEAD5
Solyc01g095890	-1.07502	0.0290704	Down	Histone-lysine N-methyltransferase
Solyc01g096380	1.44775	4.52e-06	Up	S-adenosyl-L-methionine-dependent methyltransferases superfamily protein
Solyc01g096410	-1.08168	0.000383034	Down	Phosphatidylinositol 4-phosphate 5-kinase
Solyc01g096490	-1.93094	5.54e-06	Down	E3 ubiquitin-protein ligase KEG
Solyc01g097030	-1.0763	0.0674881	Down	Transposase, MuDR, plant
Solyc01g097320	-1.68809	4.15e-10	Down	Mediator of RNA polymerase II transcription subunit 14
Solyc01g097450	1.12052	0.0577018	Up	PITH domain-containing protein
Solyc01g099820	1.29562	9.9e-16	Up	Hypoxia-responsive family protein
Solyc01g100130	-1.02036	0.00153569	Down	Zinc finger protein
Solyc01g100230	1.62604	0.0635887	Up	DnaJ-like protein subfamily B member 6
Solyc01g102510	-1.5429	0.0865459	Down	Transducin/WD40 repeat-like superfamily protein
Solyc01g102560	-1.55324	1.65e-05	Down	Eukaryotic translation initiation factor 3 subunit C
Solyc01g102570	-1.4443	0.000309633	Down	Eukaryotic translation initiation factor 3 subunit C
Solyc01g103040	-1.4345	0.0965753	Down	mitotic spindle checkpoint protein MAD1
Solyc01g103160	-1.4823	3.95e-05	Down	Pentatricopeptide repeat-containing protein
Solyc01g106220	-1.35334	0.0561377	Down	DNA polymerase V
Solyc01g106600	1.27552	1.23e-13	Up	Pathogenesis-related protein 1
Solyc01g106770	-1.97186	0.00743398	Down	Serine/threonine-protein kinase TOR
Solyc01g106950	-1.44181	0.0538353	Down	myosin heavy chain-like protein
Solyc01g107880	-1.2045	1.25e-09	Down	Zinc finger, RING-CH-type, Zinc finger, RING/FYVE/PHD-type
Solyc01g108900	-1.10413	0.00309467	Down	pollen leucine rich repeat domain-extensin
Solyc01g109070	1.29745	0.000909405	Up	Diphthamide biosynthesis protein 3 (CSL zinc finger)
Solyc01g109080	-1.67798	0.0655123	Down	Serine/threonine-protein kinase SMG1
Solyc01g109960	-1.56783	0.0721976	Down	SUMO-activating enzyme subunit 2
Solyc01g111530	-1.08624	0.00746798	Down	E3 ubiquitin-protein ligase UPL3
Solyc01g111650	1.29167	0.000241361	Up	SKP1-like protein
Solyc01g112050	-1.85901	0.0303542	Down	DUF630 family protein, putative (DUF630 and DUF632)
Solyc01g112340	-1.07579	0.0329823	Down	Brefeldin A-inhibited guanine nucleotide-exchange protein 4
Solyc01g112350	-1.04677	1e-05	Down	Brefeldin A-inhibited guanine nucleotide-exchange protein 4
Solyc02g014290	1.25488	3.15e-05	Up	Rapid ALkalinization Factor
Solyc02g030133	1.45058	0.0030976	Up	Unknown protein
Solyc02g031960	1.11183	8.66e-13	Up	Pectate lyase
Solyc02g038812	-1.34401	0.0305964	Down	Calcium-binding EF hand family protein
Solyc02g062870	-7.13441	6.49e-07	Down	Polyol monosaccharide transporter 7
Solyc02g063340	1.21983	0.0656751	Up	Polcalcin Nic t 2
Solyc02g063460	1.39138	0.00267924	Up	S-adenosyl-L-methionine-dependent methyltransferases superfamily protein
Solyc02g067670	-1.0824	0.0340692	Down	DNA repair protein UVH3
Solyc02g068360	1.09046	7.71e-05	Up	Tafazzin family protein
Solyc02g068490	-1.31505	4.99e-11	Down	Copper-transporting ATPase RAN1
Solyc02g069300	1.27734	1.41e-11	Up	pectinesterase inhibitor-like
Solyc02g069680	1.7548	0.0434079	Up	vacuolar protein sorting-associated protein 2 homolog 2
Solyc02g071710	1.20297	0.000575883	Up	GDSL esterase/lipase At1g29670-like
Solyc02g076660	-1.0467	2.61e-10	Down	Protein male discoverer 2
Solyc02g077660	-1.85189	0.000137425	Down	Homeobox domain-containing protein/DDT domain-containing protein
Solyc02g078640	-1.15041	9.62e-08	Down	Protein MOR1
Solyc02g078660	-1.41561	0.000125093	Down	Hydroxyproline-rich glycoprotein family protein
Solyc02g080140	1.11637	0.0872826	Up	Cysteine-rich PDZ-binding protein
Solyc02g080820	1.17494	0.0624456	Up	Peroxisomal membrane protein PMP22
Solyc02g081010	-1.1188	0.0206192	Down	Lysine-specific demethylase JMJ25
Solyc02g082220	-1.12252	0.0739721	Down	Protein transport protein Sec24-like
Solyc02g082280	-1.27378	0.00845085	Down	Trafficking protein particle complex subunit 11
Solyc02g082540	-1.33732	4.44e-07	Down	Calcium-binding EF hand family protein
Solyc02g083350	-1.86001	0.0165328	Down	RNA polymerase 2 largest subunit 1
Solyc02g083440	1.56357	6.96e-16	Up	Peptidase A1
Solyc02g083900	-1.34914	0.0303542	Down	Transformation/transcription domain associated protein
Solyc02g085100	1.05078	0.026506	Up	Glucose-6-phosphate 1-epimerase
Solyc02g086360	-1.23715	8.85e-05	Down	Octicosapeptide/Phox/Bem1p family protein
Solyc02g089800	-1.19896	4.44e-07	Down	Nuclear matrix constituent-like protein 1
Solyc02g090430	-1.03984	1.61e-08	Down	MAP kinase kinase kinase 20
Solyc02g090760	-1.3906	0.00557839	Down	hypothetical protein
Solyc02g091480	1.12999	5.94e-07	Up	Polcalcin Bet v 4
Solyc02g093730	1.01489	0.0797002	Up	DUF971 domain-containing protein
Solyc03g005490	1.35518	0.000750905	Up	RING/U-box superfamily protein
Solyc03g006250	1.00439	6.97e-09	Up	GDSL esterase/lipase
Solyc03g006560	1.14207	0.0822799	Up	Alpha/beta-Hydrolases superfamily protein
Solyc03g007470	1.01605	2.56e-12	Up	Ubiquitin conjugating enzyme
Solyc03g013310	1.01424	9.62e-08	Up	Phosphatidylinositol-3,4,5-trisphosphate 3-phosphatase
Solyc03g020060	1.2827	0.0137379	Up	Proteinase inhibitor type-2
Solyc03g033950	-1.08161	0.00201435	Down	BUD13-like protein
Solyc03g033990	-1.10418	0.0127606	Down	Cytochrome c-type biogenesis protein CcmE
Solyc03g034200	-1.13416	1.55e-05	Down	KH domain-containing protein
Solyc03g043960	1.17243	9.03e-09	Up	ADP-ribosylation factor-like protein 8A
Solyc03g044960	1.57264	0.0161992	Up	Calcium uniporter protein 2, mitochondrial
Solyc03g046450	-1.01051	0.00506339	Down	ARM repeat superfamily protein
Solyc03g052990	1.07419	1.62e-09	Up	Cation efflux protein
Solyc03g053110	1.3665	2.34e-07	Up	Rhodanese-like domain-containing protein 9, chloroplastic
Solyc03g058860	1.03058	0.0228472	Up	3-dehydroquinate synthase
Solyc03g061600	-1.14691	0.00501054	Down	Cell division cycle protein 27-like protein B
Solyc03g071627	1.08221	0.0474642	Up	Protein trichome birefringence-like 11
Solyc03g083440	-1.36116	0.0475291	Down	Glutamate synthase
Solyc03g083590	-1.26372	7.36e-08	Down	Protein kinase domain
Solyc03g094020	-1.03182	0.0715572	Down	Alpha-glucosidase-like protein
Solyc03g095780	1.19633	0.0872664	Up	abscisic acid receptor PYL4-like
Solyc03g096000	-1.83525	0.0192572	Down	Clathrin heavy chain
Solyc03g097360	1.3529	0.0217376	Up	Protein BOLA4, chloroplastic/mitochondrial
Solyc03g097670	-1.68302	0.00861729	Down	DNA binding,ATP binding protein
Solyc03g111160	1.10064	0.0853947	Up	Phosphoglucan phosphatase DSP4, chloroplastic
Solyc03g111570	-1.24224	3.85e-08	Down	callose synthase 10
Solyc03g112290	1.15916	0.0703846	Up	transcription termination factor
Solyc03g112660	-1.47365	0.00523794	Down	protein MODIFIER OF SNC1 1-like isoform X1
Solyc03g112860	1.15867	4.88e-09	Up	SBP (S-ribonuclease binding protein) family protein
Solyc03g114060	-1.28727	0.00452026	Down	Bromo adjacent homology (BAH) domain
Solyc03g114170	1.28776	0.0467913	Up	Protein DELETION OF SUV3 SUPPRESSOR 1(I)
Solyc03g115100	-1.0059	0.0254424	Down	hypothetical protein
Solyc03g115240	-1.36688	0.0419591	Down	Protein LEO1-like protein
Solyc03g115650	1.18542	0.00027643	Up	eukaryotic translation initiation factor 5A-1
Solyc03g116370	-1.41837	0.0728783	Down	Microtubule-associated protein RP/EB family member 1C
Solyc03g116490	1.12839	0.0316599	Up	hypothetical protein
Solyc03g118010	-1.04311	0.00307024	Down	Nuclease domain-containing protein 1-like
Solyc03g118430	-1.00038	0.0316258	Down	Peptidase M16
Solyc03g118580	1.08355	8.98e-11	Up	Bifunctional inhibitor/lipid-transfer protein/seed storage 2S albumin superfamily protein
Solyc03g118710	1.10926	5.06e-09	Up	Calcium-dependent lipid-binding (CaLB domain) family protein
Solyc03g120470	-1.1369	0.0951937	Down	tonoplast intrinsic protein 2.2
Solyc03g122180	1.40792	0.000880433	Up	Oligouridylate-binding protein 1A
Solyc03g124010	-1.60234	0.00073547	Down	p-loop containing nucleoside triphosphate hydrolases superfamily protein
Solyc04g005020	1.35918	0.0445257	Up	Transducin/WD40 repeat-like superfamily protein
Solyc04g006970	-1.02359	0.00013359	Down	Phosphoenolpyruvate carboxylase
Solyc04g007280	-1.41495	0.000293378	Down	Nuclear pore complex protein NUP98A
Solyc04g008020	-1.57406	0.0823596	Down	RING/U-box superfamily protein
Solyc04g008610	-1.01383	0.0234667	Down	Histone acetyltransferase HAC12
Solyc04g008680	-1.38373	0.081158	Down	Cell division cycle and apoptosis regulator protein 1
Solyc04g008810	1.02923	0.0465314	Up	40S ribosomal protein S26
Solyc04g010185	-1.24274	9.7e-08	Down	hypothetical protein
Solyc04g010310	-1.47334	0.00588046	Down	ABC transporter B family member 20
Solyc04g011380	-1.04293	0.00345752	Down	Zinc finger C3H1 domain protein
Solyc04g012120	1.17794	2.18e-06	Up	SIG5 14-3-3 family protein
Solyc04g014430	1.00991	3.79e-05	Up	Rhamnogalacturonate lyase family protein
Solyc04g014800	1.06541	0.0462892	Up	myo-inositol monophosphatase 1
Solyc04g016260	-1.27556	0.052356	Down	Calcium-transporting ATPase
Solyc04g024340	1.32993	0.000102688	Up	Acid phosphatase/vanadium-dependent haloperoxidase-related protein
Solyc04g024510	1.23744	0.0467913	Up	CCR4-NOT transcription complex subunit
Solyc04g028560	-1.53208	0.0411917	Down	Lysine-specific demethylase REF6
Solyc04g047770	-1.0439	2.05e-07	Down	VHS domain-containing protein
Solyc04g049120	-1.13233	0.000125482	Down	Nuclear receptor corepressor 1
Solyc04g054140	-1.26151	0.0286023	Down	E3 ubiquitin-protein ligase RKP
Solyc04g057880	-1.11685	0.000597905	Down	Histone-lysine N-methyltransferase ASHH2
Solyc04g071310	1.0565	0.0195987	Up	cyclin-dependent kinase-activating kinase assembly factor-related / CDK-activating kinase assembly factor-like protein
Solyc04g076050	1.79454	0.00509653	Up	Divalent-cation tolerance protein CutA
Solyc04g076340	1.3934	0.00262679	Up	hypothetical protein
Solyc04g076510	-2.23873	0.010486	Down	BEACH domain
Solyc04g076620	-1.80329	0.000163479	Down	E3 ubiquitin-protein ligase UPL2
Solyc04g077860	1.01439	0.0853947	Up	Sigma-B regulation protein RsbQ
Solyc04g077930	-1.65023	0.000175172	Down	Activating signal cointegrator 1 complex subunit 2-like protein
Solyc04g080170	-1.00384	2.52e-06	Down	Protein kinase domain
Solyc04g080240	-1.4018	0.000286741	Down	GYF domain-containing protein
Solyc04g080980	-1.3294	0.0853947	Down	Coatomer subunit alpha
Solyc04g081280	-1.06837	0.0185255	Down	5'-3' exoribonuclease
Solyc04g082010	-1.22552	0.00279646	Down	pre-plastocyanin
Solyc05g005030	1.18202	1.16e-13	Up	Plant invertase/pectin methylesterase inhibitor superfamily protein
Solyc05g005520	1.31953	0.0011039	Up	Protein phosphatase inhibitor 2-like
Solyc05g007220	-1.42936	0.0155853	Down	F-box/kelch-repeat protein
Solyc05g008560	-1.02558	0.0348617	Down	Pentatricopeptide repeat
Solyc05g008780	-1.45865	0.0901312	Down	Calponin-like domain protein
Solyc05g009160	1.15493	0.0229913	Up	Chaperone protein dnaJ 16
Solyc05g009850	-1.01823	0.0085756	Down	GC-rich sequence DNA-binding factor
Solyc05g010120	-1.16261	4.63e-11	Down	Phospholipid-transporting ATPase
Solyc05g012160	1.06409	1.42e-07	Up	Protein SPIRAL1-like 2
Solyc05g013700	-1.0011	1.37e-05	Down	Plant specific eukaryotic initiation factor 4B
Solyc05g013980	1.18981	1.29e-11	Up	anther-specific protein BCP1-like
Solyc05g015530	1.35653	7.73e-17	Up	Endoplasmic reticulum, stress-associated Ramp4
Solyc05g015930	-1.37072	0.00205517	Down	GYF-like protein
Solyc05g016240	-1.18713	0.00079493	Down	protein PAT1 homolog 1-like
Solyc05g021390	1.04786	0.0228909	Up	Cytochrome P450
Solyc05g026070	-1.648	0.0174758	Down	glycine-rich protein
Solyc05g049890	1.73262	5.18e-05	Up	Unknown protein
Solyc05g051400	1.24545	0.00105162	Up	Mitochondrial uncoupling protein 6
Solyc05g052330	2.05085	0.0294225	Up	Beta-expansin-like protein
Solyc05g053790	1.53873	0.00971922	Up	UDP-glucuronate 4-epimerase 4
Solyc05g054160	1.28042	0.000424986	Up	Unknown protein
Solyc05g056220	-1.04902	1.64e-05	Down	N6-adenosine-methyltransferase subunit METTL14
Solyc06g007140	2.02709	0.000797714	Up	Omega-3 fatty acid desaturase
Solyc06g007630	1.05349	0.0134013	Up	2Fe-2S ferredoxin-like superfamily protein
Solyc06g008650	1.27954	1.14e-15	Up	Major pollen allergen Ole e 6
Solyc06g008667	1.36109	2.07e-13	Up	Major pollen allergen Ole e 6
Solyc06g008680	1.15073	7.73e-17	Up	Major pollen allergen Ole e 6
Solyc06g008960	-1.23318	0.000575883	Down	mediator of RNA polymerase II transcription subunit 33A-like
Solyc06g009140	1.24667	1.14e-15	Up	Late embryogenesis abundant protein Lea5
Solyc06g010000	-1.22242	0.0418708	Down	E3 SUMO-protein ligase SIZ1-like
Solyc06g016750	-1.28189	0.0721976	Down	Nuclear factor Y, subunit C10
Solyc06g017970	-1.67526	4.89e-05	Down	TRAF-like family protein
Solyc06g036620	6.91636	0.00816791	Up	Ankyrin repeat
Solyc06g050510	-1.00875	0.0132847	Down	SNF2 domain-containing protein CLASSY 1
Solyc06g053590	-1.76225	0.0123589	Down	Nuclear-pore anchor protein
Solyc06g053660	1.49633	0.04603	Up	HR-like lesion-inducing protein
Solyc06g053990	1.26561	0.000143532	Up	Unknown protein
Solyc06g054000	1.28908	1.42e-06	Up	Unknown protein
Solyc06g059960	-1.30085	2.63e-05	Down	Histone-lysine N-methyltransferase ASHH2
Solyc06g060160	-1.46283	1.62e-09	Down	CELLULOSE SYNTHASE INTERACTIVE 3
Solyc06g060570	1.60291	0.0011039	Up	dihydrofolate reductase-like
Solyc06g060730	-1.1026	0.0100929	Down	Zf-met domain-containing protein
Solyc06g065690	-1.05315	0.0308881	Down	Serine/threonine protein phosphatase 2A regulatory subunit
Solyc06g066400	1.04282	4.04e-05	Up	Dolichol phosphate-mannose biosynthesis regulatory protein
Solyc06g066430	2.09463	0.0168177	Up	SUN-like protein 18
Solyc06g068110	1.43629	1.18e-06	Up	cytochrome P450 family protein
Solyc06g068230	-1.30097	0.0136606	Down	Tetratricopeptide repeat (TPR)-like superfamily protein
Solyc06g069170	1.44423	0.0195987	Up	AT-rich interactive domain protein
Solyc06g069660	-1.98793	0.00477787	Down	Formin-like protein
Solyc06g069670	-2.02661	3.82e-08	Down	Formin-like protein
Solyc06g071140	-1.16884	0.00779767	Down	proline-rich family protein
Solyc06g071350	-1.33052	0.00301663	Down	Bromo adjacent homology (BAH) domain
Solyc06g071400	1.06898	5.14e-12	Up	Bidirectional sugar transporter SWEET
Solyc06g072340	-1.27208	0.0945971	Down	Protein kinase domain
Solyc06g072420	1.03005	1.49e-10	Up	Purple acid phosphatase
Solyc06g073010	1.32323	1.03e-11	Up	PGPS/D3
Solyc06g074650	-1.27041	0.00838897	Down	AP-2 complex subunit alpha
Solyc06g075520	1.3307	0.00809194	Up	Glutathione S-transferase
Solyc06g076380	1.48104	0.000103211	Up	Unknown protein
Solyc06g083610	1.04695	1.71e-11	Up	Late embryogenesis abundant protein (LEA) family protein
Solyc06g083870	-1.7903	0.0109479	Down	structural maintenance of chromosomes 1
Solyc06g083890	-1.01439	2.58e-06	Down	Pre-mRNA-splicing factor SLU7
Solyc06g084060	-1.07139	1.36e-06	Down	F-box/LRR-repeat protein 17
Solyc06g084180	1.03057	1.54e-10	Up	Major pollen allergen Ole e 6
Solyc06g084210	-1.28188	5.17e-08	Down	Sec24-like transport protein
Solyc06g084530	-1.11088	1.61e-06	Down	P-loop containing nucleoside triphosphate hydrolases superfamily protein
Solyc06g150132	1.07039	6.87e-11	Up	Calcium-binding protein
Solyc06g150133	1.67134	0.0114884	Up	Cysteine proteinase inhibitor
Solyc07g005030	-1.20218	0.00946685	Down	Dicer-like 4
Solyc07g005140	-1.53139	0.00635426	Down	Two-component response regulator
Solyc07g005320	-2.00084	0.00340625	Down	FIP1
Solyc07g005480	-1.37939	8.78e-06	Down	Formin-like protein
Solyc07g005500	-1.11454	0.0431537	Down	Formin-like protein
Solyc07g006220	1.23713	6.09e-13	Up	UDP-glucuronate 4-epimerase 4
Solyc07g006560	1.04627	0.0875044	Up	Hypersensitive response assisting protein
Solyc07g006820	-1.6903	4.08e-05	Down	Transcription initiation factor TFIID subunit 1
Solyc07g007050	1.28958	1.04e-05	Up	hypothetical protein
Solyc07g007140	-1.4501	0.00356803	Down	MAP kinase kinase kinase 44
Solyc07g007390	-2.03872	0.0018181	Down	Octicosapeptide/Phox/Bem1p (PB1) domain-containing protein / tetratricopeptide repeat (TPR)-containing protein
Solyc07g007600	-1.03923	0.00028359	Down	vacuolar-type H+-pyrophosphatase
Solyc07g022910	-1.03515	7.65e-08	Down	Protein WEAK CHLOROPLAST MOVEMENT UNDER BLUE LIGHT 1
Solyc07g044930	-1.38837	0.0530125	Down	DExH-box ATP-dependent RNA helicase DExH6-like
Solyc07g045230	-1.11671	0.00269259	Down	GBF-interacting protein 1-like isoform X1
Solyc07g045340	1.0526	3.68e-08	Up	RPM1-interacting protein 4
Solyc07g053690	1.1477	0.0169702	Up	Nucleic acid-binding, OB-fold
Solyc07g053980	-1.2798	3.53e-08	Down	Callose synthase 12
Solyc07g054200	-1.33959	0.0210545	Down	Pre-mRNA splicing factor
Solyc07g056020	-1.8788	0.00779767	Down	Translation initiation factor IF-2
Solyc07g062230	1.09104	0.003102	Up	Seipin
Solyc07g062530	-1.74964	0.01035	Down	phosphoenolpyruvate carboxylase 2
Solyc07g062560	1.40991	1.23e-13	Up	Pollen allergen Ole e 1 family
Solyc07g063440	-1.68427	0.0573495	Down	Trafficking protein particle complex II-specific subunit-like protein
Solyc07g063590	-1.10131	4.07e-09	Down	Myosin-2
Solyc07g064010	-1.18323	1.34e-09	Down	Formin-like protein
Solyc07g064490	-1.42547	0.0880306	Down	CRS2-associated factor 2, mitochondrial
Solyc07g064700	-1.45506	0.0899404	Down	Bromodomain-containing protein
Solyc07g065600	-1.23911	0.016129	Down	Inner centromere protein, ARK-binding region protein
Solyc07g065630	-1.77596	6.38e-05	Down	E3 ubiquitin-protein ligase UPL2
Solyc07g065745	-1.20895	0.000758733	Down	GBF-interacting protein 1-like
Solyc07g066210	-1.07656	0.0140002	Down	Chloride channel protein
Solyc08g005040	1.21923	7.8e-11	Up	hypothetical protein
Solyc08g005190	-1.49324	6.86e-12	Down	Pre-mRNA-splicing factor CWC22-like protein
Solyc08g006420	-1.33403	0.00106447	Down	nucleoporin
Solyc08g007340	-1.53234	0.00877637	Down	Protein transport protein sec16
Solyc08g007360	-1.09168	0.0175038	Down	Protein transport protein sec16
Solyc08g008230	1.01776	4.03e-12	Up	Unknown protein
Solyc08g014470	1.26058	0.00605344	Up	Amidohydrolase family
Solyc08g021920	-1.93154	0.000269338	Down	DnaJ-like protein subfamily C GRV2
Solyc08g029130	-1.06534	1.55e-05	Down	Chromatin remodeling factor
Solyc08g044400	-1.06017	0.0835663	Down	SacI homology domain-containing protein / WW domain-containing protein
Solyc08g044540	1.18073	8.74e-07	Up	hypothetical protein
Solyc08g060840	-1.48015	0.0552191	Down	Protein FAR-RED IMPAIRED RESPONSE 1
Solyc08g063010	1.55216	0.0137846	Up	Mitochondrial carrier protein
Solyc08g066260	1.12945	6.44e-06	Up	Serine decarboxylase
Solyc08g066950	-1.40471	0.0661554	Down	1-deoxy-D-xylulose 5-phosphate synthase 1
Solyc08g067920	-1.24845	0.0247906	Down	Enhancer of polycomb-like protein
Solyc08g068380	1.27964	0.0103842	Up	Unknown protein
Solyc08g069232	1.37758	0.0399321	Up	AIG2-like protein
Solyc08g074500	-1.31704	0.00128438	Down	SNF2-related
Solyc08g074520	-1.30497	0.0478065	Down	TATA-binding protein-associated factor BTAF1
Solyc08g075310	-1.06995	0.00154762	Down	AP-4 complex subunit epsilon
Solyc08g076680	-1.01628	0.0975424	Down	Pentatricopeptide repeat-containing protein, mitochondrial
Solyc08g076940	1.37667	3.67e-07	Up	Plant/protein
Solyc08g077310	-1.19929	0.0317961	Down	Suppressor of abi3-5
Solyc08g077700	-1.11961	0.00210148	Down	Eukaryotic translation initiation factor 4G
Solyc08g078250	1.00663	0.0113268	Up	Alpha/beta-Hydrolases superfamily protein
Solyc08g079180	1.1373	7.89e-06	Up	Elongation factor G
Solyc08g080690	-1.35976	0.000258038	Down	Methyl-CpG binding domain protein
Solyc08g081000	-1.14712	0.0604977	Down	Transcription factor jumonji (JmjC) domain-containing protein
Solyc08g081120	-1.16811	0.0147089	Down	Kinesin-4
Solyc08g081320	-1.19565	0.00338294	Down	Beta-adaptin-like protein
Solyc08g081970	1.2401	2.44e-17	Up	Arabinogalactan peptide 22
Solyc08g082410	-1.12059	0.00736578	Down	LOW protein: zinc finger CCCH domain protein
Solyc08g083290	-1.44985	0.000410034	Down	PHD finger protein
Solyc08g083370	1.20649	3.67e-12	Up	Soluble inorganic pyrophosphatase
Solyc09g005950	1.08884	3.58e-06	Up	Pathogenesis-related protein 1
Solyc09g007780	1.50158	1.29e-14	Up	Unknown protein
Solyc09g007940	2.0601	0.0033192	Up	Adenosine kinase
Solyc09g008430	1.03821	9.39e-10	Up	CHY zinc finger family protein, expressed
Solyc09g009105	1.82915	0.00228193	Up	2-oxoglutarate (2OG) and Fe(II)-dependent oxygenase superfamily protein
Solyc09g009370	-1.47873	0.0111305	Down	Calcium-dependent lipid-binding family protein
Solyc09g010460	-1.09149	1.73e-06	Down	Eukaryotic translation initiation factor 3 subunit A
Solyc09g014490	-1.53669	0.0190101	Down	flocculation FLO11-like protein
Solyc09g014790	-1.17382	6.37e-05	Down	ENTH/VHS, Target of Myb protein 1
Solyc09g018310	-1.28132	0.000444079	Down	stress response NST1-like protein
Solyc09g018960	-1.25786	0.000423195	Down	Chaperone DnaJ-domain superfamily protein
Solyc09g055230	-1.18107	1.75e-07	Down	Double Clp-N motif-containing protein
Solyc09g059220	1.16435	0.0689198	Up	neuronal acetylcholine receptor subunit alpha-5
Solyc09g060080	-1.88543	0.000597905	Down	Helicase/SANT-associated DNA-binding protein
Solyc09g065640	-1.33476	0.00411637	Down	ethylene overproducer-like 1
Solyc09g065700	-1.76147	1.06e-12	Down	BEACH domain
Solyc09g066000	1.43402	0.0357209	Up	PRA1 family protein
Solyc09g066480	-1.67634	0.0107197	Down	Protein CHROMATIN REMODELING 8
Solyc09g074110	-1.67987	2.75e-13	Down	Piezo-type mechanosensitive ion channel-like protein
Solyc09g075710	1.92337	0.0193005	Up	Alpha/beta-Hydrolases superfamily protein
Solyc09g075830	-1.63407	2.68e-06	Down	Protein TIME FOR COFFEE
Solyc09g076010	-1.26726	0.0291297	Down	Acyl-CoA N-acyltransferase with RING/FYVE/PHD-type zinc finger protein
Solyc09g082800	-1.91948	0.0247906	Down	Pkinase domain-containing protein/LRR_4 domain-containing protein/LRR_7 domain-containing protein/EDR1 domain-containing protein
Solyc09g083230	1.0268	0.00320239	Up	F-box associated interaction domain-containing protein
Solyc09g089560	-1.05716	6.76e-05	Down	MATH domain-containing protein
Solyc09g089680	1.40836	0.000728547	Up	2-oxoglutarate (2OG) and Fe(II)-dependent oxygenase superfamily protein
Solyc09g090310	1.04049	0.000966093	Up	Glycolipid transfer protein domain-containing protein
Solyc09g091040	1.54856	1.6e-16	Up	late embryogenesis abundant protein 2-like
Solyc09g091080	-1.50419	0.00053748	Down	Myosin-7
Solyc09g091750	-1.01187	0.0106137	Down	26S proteasome non-ATPase regulatory subunit 1 homolog
Solyc09g092350	1.29177	1.98e-15	Up	PMEI domain-containing protein
Solyc09g098240	-1.3831	0.0899099	Down	Importin beta-like SAD2
Solyc09g098260	-1.0483	0.00883059	Down	Histone-lysine N-methyltransferase
Solyc09g098540	1.23423	0.0445257	Up	Chitinase-like protein
Solyc10g005490	-1.01413	0.00787794	Down	Protein strawberry notch
Solyc10g005650	-1.46906	5.15e-06	Down	Peroxisomal targeting signal 1 receptor
Solyc10g006260	-1.07646	8.98e-09	Down	SWAP (Suppressor-of-White-APricot)/surp domain-containing protein
Solyc10g006490	1.26927	0.0724686	Up	Trafficking protein particle complex subunit
Solyc10g006820	-1.12211	1.9e-07	Down	Myosin-2
Solyc10g007270	1.47541	1.14e-15	Up	Pollen allergen Ole e 1 family
Solyc10g007530	-1.10648	0.0347546	Down	Aminopeptidase (DUF3754)
Solyc10g008267	-1.04747	0.0912814	Down	Serine/threonine-protein phosphatase 7 long form-like protein
Solyc10g008360	1.16135	2.45e-13	Up	GPI-anchored protein LORELEI
Solyc10g008870	1.18403	2.03e-09	Up	Transcription elongation factor 1 homolog
Solyc10g009490	-1.05407	0.00655406	Down	PAP/OAS1 substrate-binding domain superfamily
Solyc10g017620	1.07429	1.81e-10	Up	fructokinase AY099454
Solyc10g018020	1.99237	0.0181662	Up	homeobox-leucine zipper protein ROC8
Solyc10g046990	1.01594	0.0175173	Up	Unknown protein
Solyc10g050470	-1.12779	5.9e-09	Down	Leucine-rich repeat
Solyc10g062180	-1.62654	0.000285598	Down	RNA binding protein
Solyc10g074940	-1.14811	5.49e-10	Down	Phospholipid-transporting ATPase
Solyc10g076260	-1.31438	0.00958699	Down	Regulatory-associated protein of TOR 1
Solyc10g076270	-1.12984	0.022927	Down	Regulatory-associated protein of TOR 1
Solyc10g076300	1.12247	4.15e-06	Up	CASP-like protein
Solyc10g076870	-1.23565	0.0274956	Down	RNA binding protein
Solyc10g077010	1.11283	1.3e-10	Up	Calmodulin 3
Solyc10g078430	1.46851	0.0529699	Up	Transcription factor-like protein DPB
Solyc10g079010	-1.18286	5.21e-07	Down	hypothetical protein
Solyc10g079270	1.04919	1.57e-11	Up	Alpha carbonic anhydrase
Solyc10g079970	1.12701	1.52e-07	Up	Transmembrane protein 19
Solyc10g080740	-1.08462	4.23e-07	Down	Protein SMG7
Solyc10g081020	-1.72766	3.54e-11	Down	Transcription elongation factor spt6
Solyc10g081380	1.10417	0.0696617	Up	DnaJ/Hsp40 cysteine-rich domain superfamily protein
Solyc10g081570	-1.43522	0.000728547	Down	Marmande
Solyc10g081670	1.087	1.06e-08	Up	Plant invertase/pectin methylesterase inhibitor superfamily protein
Solyc10g082050	1.18727	0.0101672	Up	ovate family protein 21
Solyc10g083630	-1.55762	0.0396	Down	DNA demethylase 2
Solyc10g083930	1.63504	0.00207045	Up	Peptidyl-prolyl cis-trans isomerase
Solyc10g084310	1.33425	0.000145556	Up	Ribosomal protein S23
Solyc10g084670	-1.29228	0.0155837	Down	Eukaryotic translation initiation factor 3 subunit A
Solyc10g085960	1.27678	1.41e-11	Up	Pathogenesis-related protein 1
Solyc10g086710	1.90653	0.0139691	Up	PAR1
Solyc11g005560	-1.43919	0.00772026	Down	Cellulose synthase
Solyc11g005910	-1.26446	0.000222472	Down	Phosphatidylinositol 4-kinase beta 1
Solyc11g005980	-1.61223	1.19e-06	Down	Callose synthase
Solyc11g006220	-1.33093	3.5e-10	Down	Myosin family protein
Solyc11g006390	-1.13641	0.00102416	Down	nuclear pore complex protein NUP1-like
Solyc11g007730	1.1788	1.16e-07	Up	Bark storage protein A
Solyc11g007910	-1.23852	0.000310921	Down	RING/U-box superfamily protein
Solyc11g008430	1.12868	0.00043454	Up	Ras-related protein Rab-5C
Solyc11g008540	-1.38254	0.029525	Down	Dicer-like 2b
Solyc11g010180	1.12225	0.0122341	Up	Mitochondrial ribosomal protein L37
Solyc11g010720	1.52741	7.67e-05	Up	Tetratricopeptide repeat (TPR)-like superfamily protein
Solyc11g012080	1.7613	0.040029	Up	Mitochondrial pyruvate carrier
Solyc11g012740	-1.45516	0.0152137	Down	regulation of nuclear pre-mRNA domain-containing protein 1B-like
Solyc11g013030	-1.28028	0.00523794	Down	DIS3-like exonuclease 2
Solyc11g013180	-1.46698	0.035497	Down	Phosphatidylinositol 4-phosphate 5-kinase
Solyc11g013460	1.22445	0.0847779	Up	Dephospho-CoA kinase
Solyc11g013760	-1.3634	0.0889792	Down	mediator of RNA polymerase II transcription subunit-like protein
Solyc11g017420	-1.33187	0.0674654	Down	Transmembrane protein (DUF616)
Solyc11g017460	-1.56978	6.97e-09	Down	U-box domain-containing protein 13
Solyc11g043130	-1.1783	0.00073547	Down	Phosphatidylinositol 4-kinase alpha 1
Solyc11g044900	1.58222	0.00554001	Up	Poly(A) RNA polymerase GLD2
Solyc11g045225	1.54927	0.000114291	Up	Ankyrin repeat-containing protein
Solyc11g045360	1.3068	0.000370697	Up	Actin cross-linking protein, putative (DUF569)
Solyc11g062020	1.11673	0.0794426	Up	Zinc transporter ZTP29
Solyc11g065160	-1.47823	1.46e-08	Down	Zinc finger protein
Solyc11g065260	-1.29872	3.54e-11	Down	DnaJ domain-containing protein/TPR_1 domain-containing protein/TPR_11 domain-containing protein
Solyc11g065930	-1.71323	4.65e-06	Down	Xanthine dehydrogenase
Solyc11g066040	-1.34186	0.0187279	Down	RING-type E3 ubiquitin transferase
Solyc11g066480	-1.26039	2.84e-06	Down	Acyl-CoA N-acyltransferase with RING/FYVE/PHD-type zinc finger domain-containing protein
Solyc11g066780	-1.11943	0.0774924	Down	PHD finger family protein
Solyc11g069210	1.40728	0.0151242	Up	microtubule-associated futsch-like protein
Solyc11g071430	-1.46992	0.0554097	Down	Immunity to Fusarium wilt race 2
Solyc11g072590	-1.11059	3.37e-05	Down	RNA binding (RRM/RBD/RNP motifs) family protein
Solyc12g005840	1.02342	3.34e-11	Up	Ras-related small GTP-binding family protein
Solyc12g006080	1.28477	8.42e-07	Up	RPM1-interacting protein 4
Solyc12g006180	-1.07829	6.94e-09	Down	RNA-binding (RRM/RBD/RNP motifs) family protein
Solyc12g006400	1.08679	0.00646634	Up	Unknown protein
Solyc12g010010	1.45363	0.00105918	Up	Cyclic nucleotide-gated channel 6
Solyc12g010040	-1.13023	0.0967341	Down	leucine aminopeptidase A
Solyc12g011050	-1.24642	0.00678836	Down	Flowering time control protein FPA
Solyc12g013820	-1.09991	0.0350626	Down	Ubiquitin-conjugating enzyme
Solyc12g013895	1.45307	4.72e-15	Up	Rapid alkalinization factor
Solyc12g014240	1.30237	5.11e-11	Up	Pollen Ole e 1 allergen/extensin
Solyc12g014540	-1.19028	8.96e-07	Down	PHD finger protein
Solyc12g014580	1.28309	6.09e-13	Up	Major pollen allergen Ole e 6
Solyc12g017830	-1.20027	0.000209672	Down	Brefeldin A-inhibited guanine nucleotide-exchange protein 5
Solyc12g019080	-1.01117	0.00108903	Down	type I inositol polyphosphate 5-phosphatase 12-like
Solyc12g033130	1.0912	1.5e-10	Up	Glycolipid transfer domain-containing protein 1-like
Solyc12g035670	-1.21143	4.26e-05	Down	SAC3/GANP/Nin1/mts3/eIF-3 p25
Solyc12g044720	1.11752	0.086546	Up	60S ribosomal protein L28
Solyc12g049590	-1.09006	9.7e-09	Down	1-phosphatidylinositol-3-phosphate 5-kinase FAB1B
Solyc12g056770	1.19107	9.87e-05	Up	F-actin-capping protein subunit beta
Solyc12g088010	-1.34365	0.0854358	Down	HYPERSENSITIVE TO PI STARVATION 4
Solyc12g088950	-1.08171	6.02e-07	Down	Leucine-rich repeat family protein
Solyc12g089250	1.24111	0.00356803	Up	Glyoxal oxidase-related protein
Solyc12g094490	-1.19985	3.72e-06	Down	Polyadenylation and cleavage factor-like protein 4
Solyc12g096060	1.07215	4.57e-07	Up	MOB kinase activator family
Solyc12g096660	-1.20278	0.0254011	Down	type I inositol polyphosphate 5-phosphatase 12-like
Solyc12g098463	-1.39922	9.79e-05	Down	myb-like protein X
Solyc12g098467	-1.58704	0.000191224	Down	glutamic acid-rich protein-like
Solyc12g099810	-1.17953	0.0646638	Down	CRT (Chloroquine-resistance transporter)-like transporter
Solyc12g099910	-1.04494	0.000180949	Down	Protein CHROMATIN REMODELING 5
Solyc12g100360	-1.80402	0.0147749	Down	calpain-type cysteine protease DEK1

## Sheet: TableS2
Table S2. DEG analysis for PME and PMEI genes
Gene_ID	Gene	log2FC	log2CPM	PValue	FDR	DEG (|log2 FC | > 1, FDR < 0.1)
Solyc12g099410	PME	0.68	12.6	0	0	no
Solyc01g066420	PME	0.41	13.48	0	0	no
Solyc06g084620	PME	0.5	13.98	0	0.01	no
Solyc12g099230	PME	0.61	6.3	0	0.02	no
Solyc01g068120	PME	0.42	12.91	0	0.02	no
Solyc05g054360	PME	0.34	12.31	0	0.02	no
Solyc05g052110	PME	0.44	10.11	0	0.08	no
Solyc03g078090	PME	0.27	8.33	0.01	0.13	no
Solyc01g099940	PME	-0.29	11.09	0.03	0.42	no
Solyc01g066410	PME	-1.37	0.13	0.04	0.48	no
Solyc03g083840	PME	1.5	-0.68	0.13	1	no
Solyc05g052120	PME	0.24	7.08	0.21	1	no
Solyc01g066390	PME	1.65	8.18	0.23	1	no
Solyc01g057220	PME	-0.18	7.35	0.25	1	no
Solyc11g005750	PME	-0.2	3.88	0.34	1	no
Solyc01g066360	PME	0.08	12.02	0.36	1	no
Solyc03g078100	PME	0.54	0.38	0.42	1	no
Solyc01g099950	PME	-0.69	-0.19	0.51	1	no
Solyc07g017560	PME	-0.06	11.43	0.54	1	no
Solyc02g075620	PME	-0.2	1.52	0.64	1	no
Solyc01g099960	PME	-0.97	-1.15	0.67	1	no
Solyc06g051960	PME	-0.33	-0.34	0.81	1	no
Solyc11g005770	PME	0.25	0.81	0.82	1	no
Solyc11g070187	PME	0.04	0.78	1	1	no
Solyc11g070175	PME	0	2.2	1	1	no
Solyc01g066425	PME	0	-1.56	1	1	no
Solyc01g067410	PME	0	-1.56	1	1	no
Solyc01g067420	PME	0	-1.56	1	1	no
Solyc01g079180	PME	0	-1.56	1	1	no
Solyc01g090130	PME	0	-1.56	1	1	no
Solyc01g091050	PME	0	-1.56	1	1	no
Solyc01g091060	PME	0	-1.56	1	1	no
Solyc01g098940	PME	0	-1.56	1	1	no
Solyc01g109740	PME	0	-1.56	1	1	no
Solyc02g014300	PME	0	-1.56	1	1	no
Solyc02g062150	PME	0	-1.56	1	1	no
Solyc02g080200	PME	0	-1.56	1	1	no
Solyc02g080220	PME	0	-1.56	1	1	no
Solyc02g081990	PME	0	-1.56	1	1	no
Solyc02g083830	PME	0	-1.56	1	1	no
Solyc03g083360	PME	0	-1.56	1	1	no
Solyc03g083870	PME	0	-1.56	1	1	no
Solyc03g123620	PME	0	-1.56	1	1	no
Solyc03g123630	PME	0	-1.56	1	1	no
Solyc04g079340	PME	0	-1.56	1	1	no
Solyc04g080530	PME	0	-1.56	1	1	no
Solyc05g047590	PME	0	-1.56	1	1	no
Solyc05g053680	PME	0	-1.56	1	1	no
Solyc06g009180	PME	0	-1.56	1	1	no
Solyc06g009190	PME	0	-1.56	1	1	no
Solyc06g034360	PME	0	-1.56	1	1	no
Solyc07g017600	PME	0	-1.56	1	1	no
Solyc07g043240	PME	0	-1.56	1	1	no
Solyc07g064170	PME	0	-1.56	1	1	no
Solyc07g064180	PME	0	-1.56	1	1	no
Solyc07g064190	PME	0	-1.56	1	1	no
Solyc07g065350	PME	0	-1.56	1	1	no
Solyc07g065360	PME	0	-1.56	1	1	no
Solyc08g078640	PME	0	-1.56	1	1	no
Solyc09g059980	PME	0	-1.56	1	1	no
Solyc09g075330	PME	0	-1.56	1	1	no
Solyc09g075350	PME	0	-1.56	1	1	no
Solyc09g091730	PME	0	-1.56	1	1	no
Solyc10g049370	PME	0	-1.56	1	1	no
Solyc10g049380	PME	0	-1.56	1	1	no
Solyc10g049430	PME	0	-1.56	1	1	no
Solyc10g049440	PME	0	-1.56	1	1	no
Solyc10g049450	PME	0	-1.56	1	1	no
Solyc10g076430	PME	0	-1.56	1	1	no
Solyc10g077135	PME	0	-1.56	1	1	no
Solyc10g083820	PME	0	-1.56	1	1	no
Solyc11g050990	PME	0	-1.56	1	1	no
Solyc11g051010	PME	0	-1.56	1	1	no
Solyc11g051020	PME	0	-1.56	1	1	no
Solyc11g051030	PME	0	-1.56	1	1	no
Solyc12g008530	PME	0	-1.56	1	1	no
Solyc12g098340	PME	0	-1.56	1	1	no
Solyc09g092350	PMEI	1.24	10.22	0	0	DEG
Solyc05g005030	PMEI	1.13	11.57	0	0	DEG
Solyc02g069300	PMEI	1.23	11.49	0	0	DEG
Solyc10g081670	PMEI	1.04	8.93	0	0	DEG
Solyc01g088590	PMEI	0.67	2.15	0.03	0.35	no
Solyc01g059940	PMEI	-0.28	7.58	0.03	0.44	no
Solyc03g112970	PMEI	-0.36	1.34	0.41	1	no
Solyc03g083700	PMEI	-0.94	-1.14	0.67	1	no
Solyc03g083730	PMEI	2.03	-1.44	1	1	no
Solyc03g112990	PMEI	0.86	-1.05	1	1	no
Solyc01g088575	PMEI	0	-1.56	1	1	no
Solyc01g091100	PMEI	0	-1.56	1	1	no
Solyc01g091110	PMEI	0	-1.56	1	1	no
Solyc01g097660	PMEI	0	-1.56	1	1	no
Solyc02g069330	PMEI	0	-1.56	1	1	no
Solyc03g083660	PMEI	0	-1.56	1	1	no
Solyc03g083710	PMEI	0	-1.56	1	1	no
Solyc03g083720	PMEI	0	-1.56	1	1	no
Solyc03g083770	PMEI	0	-1.56	1	1	no
Solyc03g112170	PMEI	0	-1.56	1	1	no
Solyc03g112180	PMEI	0	-1.56	1	1	no
Solyc03g112960	PMEI	0	-1.56	1	1	no
Solyc04g015510	PMEI	0	-1.56	1	1	no
Solyc04g071850	PMEI	0	-1.56	1	1	no
Solyc06g005460	PMEI	0	-1.56	1	1	no
Solyc06g034370	PMEI	0	-1.56	1	1	no
Solyc07g042390	PMEI	0	-1.56	1	1	no
Solyc08g006690	PMEI	0	-1.56	1	1	no
Solyc08g007450	PMEI	0	-1.56	1	1	no
Solyc08g016100	PMEI	0	-1.56	1	1	no
Solyc08g016110	PMEI	0	-1.56	1	1	no
Solyc08g016120	PMEI	0	-1.56	1	1	no
Solyc08g077400	PMEI	0	-1.56	1	1	no
Solyc09g011280	PMEI	0	-1.56	1	1	no
Solyc09g011290	PMEI	0	-1.56	1	1	no
Solyc09g072950	PMEI	0	-1.56	1	1	no
Solyc09g082610	PMEI	0	-1.56	1	1	no
Solyc09g092170	PMEI	0	-1.56	1	1	no
Solyc10g018320	PMEI	0	-1.56	1	1	no
Solyc10g018330	PMEI	0	-1.56	1	1	no
Solyc10g076730	PMEI	0	-1.56	1	1	no
Solyc11g005470	PMEI	0	-1.56	1	1	no
Solyc11g005820	PMEI	0	-1.56	1	1	no
Solyc11g019910	PMEI	0	-1.56	1	1	no
Solyc12g009270	PMEI	0	-1.56	1	1	no
Solyc12g099190	PMEI	0	-1.56	1	1	no
Solyc12g099200	PMEI	0	-1.56	1	1	no
Solyc12g099210	PMEI	0	-1.56	1	1	no

## Sheet: TableS3
Table S3. GO analysis for DEGs
Ontology	GO ID	p-value	q-value	Local FDR	Genes annotated to GO term in background	Total genes in background	Genes annotated to GO term in query set	Total genes in query set	GO term	Gene ID
Biological Process	GO:0006075	8.111e-06	9.328e-05	0.0003858	9	17391	4	283	(1->3)-beta-D-glucan biosynthetic process	Solyc01G006350;Solyc03G111570;Solyc07G053980;Solyc11G005980
Biological Process	GO:0045010	4.565e-06	9.328e-05	0.0002457	8	17391	4	283	actin nucleation	Solyc06G069660;Solyc06G069670;Solyc07G005480;Solyc07G005500
Biological Process	GO:0055114	0.0001053	0.0008069	0.0029781	1504	17391	8	283	oxidation-reduction process	Solyc03G058860;Solyc03G083440;Solyc05G021390;Solyc06G007140;Solyc08G081000;Solyc09G009105;Solyc09G089680;Solyc11G065930
Biological Process	GO:0032012	0.0002247	0.0012923	0.005481	8	17391	3	283	regulation of ARF protein signal transduction	Solyc01G091460;Solyc01G112350;Solyc12G017830
Biological Process	GO:0006886	0.0005754	0.0026469	0.011674	174	17391	10	283	intracellular protein transport	Solyc02G082220;Solyc03G043960;Solyc03G096000;Solyc04G080980;Solyc06G074650;Solyc06G084210;Solyc08G075310;Solyc08G081320;Solyc09G014790;Solyc09G098240
Biological Process	GO:0046854	0.0013587	0.0052084	0.0232816	14	17391	3	283	phosphatidylinositol phosphorylation	Solyc04G014800;Solyc11G005910;Solyc11G043130
Biological Process	GO:0046488	0.0034059	0.0111908	0.0487126	19	17391	3	283	phosphatidylinositol metabolic process	Solyc01G096410;Solyc11G013180;Solyc12G049590
Biological Process	GO:0008152	0.0084907	0.0216985	0.101788	879	17391	5	283	metabolic process	Solyc01G059830;Solyc02G068360;Solyc03G083440;Solyc08G066950;Solyc09G075710
Biological Process	GO:0016070	0.0084043	0.0216985	0.100947	26	17391	3	283	RNA metabolic process	Solyc01G088700;Solyc08G005190;Solyc08G077700
Biological Process	GO:0006413	0.0136899	0.0314868	0.15012	31	17391	3	283	translational initiation	Solyc01G102560;Solyc01G102570;Solyc07G056020
Biological Process	GO:0016192	0.0228308	0.0477371	0.228513	99	17391	5	283	vesicle-mediated transport	Solyc03G096000;Solyc04G080980;Solyc06G074650;Solyc08G075310;Solyc08G081320
Biological Process	GO:0006468	0.0264052	0.0506099	0.257778	1114	17391	9	283	protein phosphorylation	Solyc01G006730;Solyc01G096490;Solyc02G076660;Solyc02G090430;Solyc03G083590;Solyc04G080170;Solyc06G072340;Solyc07G007140;Solyc09G082800
Biological Process	GO:0006812	0.0339058	0.0599872	0.317512	110	17391	5	283	cation transport	Solyc02G068490;Solyc03G052990;Solyc04G016260;Solyc05G010120;Solyc10G074940
Biological Process	GO:0006396	0.0414964	0.0681727	0.376242	80	17391	4	283	RNA processing	Solyc06G071140;Solyc07G005030;Solyc10G006260;Solyc11G008540
Cellular Component	GO:0000148	8.111e-06	4.056e-05	0.0003477	9	17391	4	283	1,3-beta-D-glucan synthase complex	Solyc01G006350;Solyc03G111570;Solyc07G053980;Solyc11G005980
Cellular Component	GO:0005884	4.565e-06	4.056e-05	0.0002075	8	17391	4	283	actin filament	Solyc06G069660;Solyc06G069670;Solyc07G005480;Solyc07G005500
Cellular Component	GO:0016459	0.0001071	0.0003569	0.0035681	16	17391	4	283	myosin complex	Solyc07G063590;Solyc09G091080;Solyc10G006820;Solyc11G006220
Cellular Component	GO:0030117	0.0002194	0.0005485	0.0068204	19	17391	4	283	membrane coat	Solyc04G080980;Solyc06G074650;Solyc08G075310;Solyc08G081320
Molecular Function	GO:0005488	8.992e-18	3.417e-16	1.597e-06	310	17391	33	283	binding	Solyc01G044360;Solyc01G088700;Solyc01G091460;Solyc01G106770;Solyc01G109080;Solyc01G111530;Solyc01G112350;Solyc02G078640;Solyc02G083900;Solyc03G046450;Solyc03G096000;Solyc04G047770;Solyc04G076620;Solyc06G060160;Solyc06G065690;Solyc06G074650;Solyc07G065630;Solyc08G005190;Solyc08G021920;Solyc08G074500;Solyc08G074520;Solyc08G075310;Solyc08G077700;Solyc08G081320;Solyc09G065700;Solyc09G091750;Solyc09G0…
Molecular Function	GO:0005515	1.574e-12	2.991e-11	1.597e-06	2544	17391	88	283	protein binding	Solyc01G044360;Solyc01G079510;Solyc01G088020;Solyc01G088700;Solyc01G094060;Solyc01G094800;Solyc01G095890;Solyc01G096490;Solyc01G100130;Solyc01G102510;Solyc01G102560;Solyc01G103160;Solyc01G106770;Solyc01G109080;Solyc02G038812;Solyc02G081010;Solyc02G082540;Solyc02G083900;Solyc02G086360;Solyc03G005490;Solyc03G013310;Solyc03G061600;Solyc03G096000;Solyc03G116370;Solyc03G118710;Solyc04G005020;Solyc04G0…
Molecular Function	GO:0003843	4.697e-07	5.95e-06	5.115e-05	11	17391	5	283	1,3-beta-D-glucan synthase activity	Solyc01G006350;Solyc01G006360;Solyc03G111570;Solyc07G053980;Solyc11G005980
Molecular Function	GO:0004386	5.041e-05	0.0004789	0.0026651	156	17391	11	283	helicase activity	Solyc01G079330;Solyc01G094800;Solyc01G095740;Solyc06G050510;Solyc07G005030;Solyc07G044930;Solyc08G029130;Solyc08G074500;Solyc09G066480;Solyc11G008540;Solyc12G099910
Molecular Function	GO:0003774	0.0001071	0.0008137	0.0047764	16	17391	4	283	motor activity	Solyc07G063590;Solyc09G091080;Solyc10G006820;Solyc11G006220
Molecular Function	GO:0005086	0.0002247	0.0014234	0.0083847	8	17391	3	283	ARF guanyl-nucleotide exchange factor activity	Solyc01G091460;Solyc01G112350;Solyc12G017830
Molecular Function	GO:0016773	0.001937	0.0105151	0.0410489	33	17391	4	283	phosphotransferase activity, alcohol group as acceptor	Solyc01G106770;Solyc01G109080;Solyc02G083900;Solyc11G005910
Molecular Function	GO:0003676	0.0029521	0.0125216	0.0557368	691	17391	22	283	nucleic acid binding	Solyc01G079330;Solyc01G094800;Solyc01G095740;Solyc03G118010;Solyc03G122180;Solyc04G028560;Solyc04G081280;Solyc06G010000;Solyc06G050510;Solyc07G005030;Solyc07G044930;Solyc08G029130;Solyc08G074500;Solyc08G077310;Solyc09G066480;Solyc10G062180;Solyc10G076870;Solyc11G008540;Solyc11G072590;Solyc12G006180;Solyc12G011050;Solyc12G099910
Molecular Function	GO:0008270	0.0029656	0.0125216	0.0559213	922	17391	27	283	zinc ion binding	Solyc01G067600;Solyc01G094320;Solyc01G095890;Solyc01G096490;Solyc01G097030;Solyc01G100130;Solyc01G107880;Solyc02G082220;Solyc03G005490;Solyc04G008020;Solyc04G008610;Solyc04G057880;Solyc04G081280;Solyc06G010000;Solyc06G059960;Solyc06G084210;Solyc08G029130;Solyc08G060840;Solyc08G077310;Solyc08G081000;Solyc09G008430;Solyc09G076010;Solyc09G098260;Solyc11G065160;Solyc11G066480;Solyc11G066780;Solyc12G0…
Molecular Function	GO:0016307	0.0034059	0.0129424	0.0618234	19	17391	3	283	phosphatidylinositol phosphate kinase activity	Solyc01G096410;Solyc11G013180;Solyc12G049590
Molecular Function	GO:0003723	0.0122821	0.0424292	0.156867	330	17391	12	283	RNA binding	Solyc01G087095;Solyc01G088700;Solyc03G034200;Solyc03G115650;Solyc07G005030;Solyc07G006560;Solyc07G064490;Solyc08G005190;Solyc08G077700;Solyc10G006260;Solyc11G008540;Solyc11G013030
Molecular Function	GO:0005509	0.0158341	0.0462842	0.188885	237	17391	9	283	calcium ion binding	Solyc01G006730;Solyc01G081190;Solyc02G038812;Solyc02G063340;Solyc02G082540;Solyc02G091480;Solyc04G008680;Solyc06G150132;Solyc10G077010
Molecular Function	GO:0019829	0.0146425	0.0462842	0.178368	58	17391	4	283	cation-transporting ATPase activity	Solyc02G068490;Solyc04G016260;Solyc05G010120;Solyc10G074940
Molecular Function	GO:0016779	0.0204939	0.0556263	0.228301	36	17391	3	283	nucleotidyltransferase activity	Solyc01G090860;Solyc01G095730;Solyc10G009490
Molecular Function	GO:0004672	0.0263567	0.0667703	0.274954	1113	17391	9	283	protein kinase activity	Solyc01G006730;Solyc01G096490;Solyc02G076660;Solyc02G090430;Solyc03G083590;Solyc04G080170;Solyc06G072340;Solyc07G007140;Solyc09G082800
Molecular Function	GO:0003700	0.0289515	0.0687598	0.294808	590	17391	3	283	sequence-specific DNA binding transcription factor activity	Solyc02G077660;Solyc05G009850;Solyc10G078430
Molecular Function	GO:0003743	0.0326154	0.072905	0.322171	43	17391	3	283	translation initiation factor activity	Solyc01G102560;Solyc01G102570;Solyc07G056020
Molecular Function	GO:0016491	0.0477279	0.100759	0.428857	715	17391	5	283	oxidoreductase activity	Solyc03G058860;Solyc03G083440;Solyc09G009105;Solyc09G089680;Solyc11G065930

## Sheet: TableS4
Table S4. RNA-Seq data used in this study
Accession number	Cultivar	Tissue
DRR092919	Micro-Tom	Root (1 week)
DRR092918	Micro-Tom	Stem (1 week)
DRR092897	Micro-Tom	Leaf (1 week)
DRR092895	Micro-Tom	Leaf (3 weeks)
DRR092902	Micro-Tom	Green Fruit
DRR092903	Micro-Tom	Red Fruit
DRR092908	Micro-Tom	Petal (0 DAF)
DRR092912	Micro-Tom	Sepal (0 DAF)
DRR092904	Micro-Tom	Pistil (0 DAF)
DRR092906	Micro-Tom	Anther (3-4 mm bud)
DRR092905	Micro-Tom	Anther (1 DBF)
DRR092907	Micro-Tom	Anther (0 DAF)
PRJNA1250823	Micro-Tom	10 min-incubated pollen
DAF; day after flowering
DAB; day befor flowering
